# Supplementary material for: Effects of structured exercise training on miRNA expression in previously sedentary individuals
Source: PLoS One. 2024 Dec 18;19(12):e0314281. doi: 10.1371/journal.pone.0314281 (PMC11654927; doi:10.1371/journal.pone.0314281)
Supplement: S3 File — (XLSX) [file pone.0314281.s011.xlsx]

## Sheet: Tabelle1
ID	Prozent_miR_101_3p_B	Prozent_miR_103a_3p_B	Prozent_miR_107_B	Prozent_miR_126_3p_B	Prozent_miR_141_3p_B	Prozent_miR_143_3p_B	Prozent_miR_145_5p_B	Prozent_miR_146a_5p_B	Prozent_miR_148b_3p_B	Prozent_miR_150_5p_B	Prozent_miR_200b_3p_B	Prozent_miR_21_3p_B	Prozent_miR_222_3p_B	Prozent_miR_223_3p_B	Prozent_miR_23a_3p_B	Prozent_miR_29a_3p_B	Prozent_miR_30a_5p_B	Prozent_miR_338_3p_B	Prozent_miR_451a_B	Prozent_miR_652_3p_B	Prozent_miR_101_3p_P	Prozent_miR_103a_3p_P	Prozent_miR_107_P	Prozent_miR_126_3p_P	Prozent_miR_141_3p_P	Prozent_miR_143_3p_P	Prozent_miR_145_5p_P	Prozent_miR_146a_5p_P	Prozent_miR_148b_3p_P	Prozent_miR_150_5p_P	Prozent_miR_200b_3p_P	Prozent_miR_21_3p_P	Prozent_miR_222_3p_P	Prozent_miR_223_3p_P	Prozent_miR_23a_3p_P	Prozent_miR_29a_3p_P	Prozent_miR_30a_5p_P	Prozent_miR_338_3p_P	Prozent_miR_451a_P	Prozent_miR_652_3p_P	sex_1_male_2_female	age_years	Age_median_1_under_2_over	Antro_EU_Gewicht_kg_	ACSM_2groups_1Poor_or_worse_2_fair_or_better	ESP_EU_VO2max_mL_per_kg_per_min	ESP_EU_HR_max	ESP_EU_Watt_max	ESP_EU_Watt_pro_kg
m4H01	9.49533	63.7434	90.6112	28.5505	-52.3562	-84.6605	-61.3393	-14.9081	9.22378	-15.5792	-100	-21.8848	-29.1702	67.3745	-29.2926	-29.0062	-19.0898	3.65549	28.4439	-6.77658	1.66631	91.8502	106.803	18.2604	-27.3625	-58.4732	-63.7447	40.5636	62.019	-26.4041	-4.07083	-12.4941	-16.5763	150.311	-22.0313	-46.5962	-47.0588	-13.9441	75.1906	96.3257	2	40	2	60.2	2	34.9	172	180	3
m4H03	14.2129	10.1521	10.3568	30.6013	-3.65102	-43.4688	-44.9788	44.1929	22.5553	30.287	-10.9568	-42.2265	15.7541	71.6963	17.3526	-15.7728	-49.6782	-10.2544	38.8639	26.1167	15.295	203.608	148.609	47.3998	11.4881	-23.1555	-24.7294	-12.8665	78.1541	-55.8081	37.9136	-48.2516	62.6052	-25.2456	-30.7045	-43.4949	-56.2573	-72.2477	134.762	82.0413	1	41	2	72.9	2	39.6	183	250	3.4
m4H04	-31.2667	46.1759	35.9913	-1.99598	-23.7628	-62.1397	-62.3682	18.784	69.0936	5.45425	193.168	-26.9338	-2.97642	60.0259	15.6224	-21.5665	-45.6587	-35.425	45.8955	110.216	5.67158	16.8261	14.8468	26.2068	-18.2745	-28.0877	-23.6922	-4.17703	20.0257	15.8152	-25.4872	-51.598	20.1215	60.7382	8.72995	4.39854	-7.52912	18.7084	20.3859	-10.4387	2	30	1	75.9	2	31.9	183	211	2.4
m4H05	-5.98787	53.4108	76.7055	28.0237	-61.5044	-46.1134	-39.1343	9.65762	69.3482	18.3216	-59.7959	-2.78706	3.10472	110.3	-3.4625	-21.7886	-7.32315	31.1811	62.8423	-12.7867	-30.5947	20.7075	24.9584	45.5109	-67.5727	-61.1059	-24.9405	14.9033	3.46607	41.7957	-83.3044	-100	-10.5808	218.339	-5.66586	-37.3848	-54.1427	-55.4589	-3.985	32.187	2	24	1	60.7	1	34	186	176	2.9
m4H06	-13.7548	1.15802	-0.505492	-15.413	-11.9932	-3.58799	14.5871	9.42239	15.6397	11.0582	-30.9753	-3.62289	12.6207	29.3663	15.7376	14.0219	-31.5193	58.7668	-3.58663	-25.6521	-6.70556	20.4152	16.0081	-9.90511	-32.5744	-26.3919	-15.9884	13.041	10.1053	50.873	10.4899	39.9872	-2.19161	35.3534	-8.19748	-14.5451	-58.7049	7.82156	18.5446	28.2906	2	22	1	68.7	2	34.6	178	182	2.7
m4H09	-49.347	8.21143	14.994	0.0663199	-57.2295	-14.4605	-12.8732	37.8553	-11.7037	369.45	-52.0855	-21.4053	0.67207	135.194	18.9437	47.8827	-46.3931	51.0262	-24.7037	-8.95824	-55.1265	-7.20097	-16.2954	-41.458	573.319	-40.4658	-36.1013	20.5942	-29.6229	14.7111	1100.66	11.6418	17.9401	-43.8127	18.9473	8.13367	-42.9113	-34.7955	-32.9975	-31.0353	2	60	2	60.9	2	33.8	167	202	3.3
m4H10	-30.0064	-16.4196	-3.39168	-11.9696	90.056	-14.3635	-21.1771	39.936	-8.06807	7.27309	107.515	-49.863	38.4221	-21.0649	49.0772	57.448	38.0179	-47.9064	-21.5213	-24.5941	6.35917	-37.0651	-41.6482	-13.1695	846.834	-42.192	-5.47108	-9.23824	-15.4552	-6.44544	507.069	-64.3742	66.2289	21.3322	54.7693	-43.0891	-27.9358	-52.5527	-31.2126	-12.1543	2	39	2	52.6	2	31.9	179	140	2.7
m4H14	-27.8598	-21.6404	-28.577	-33.1316	47.8222	34.6206	42.4489	87.7177	-24.7848	181.016	-5.81737	-14.6064	-2.60221	6.41252	8.85431	24.2136	-13.1816	-27.1016	-36.4	-27.4096	-26.4186	-15.9491	-8.19976	-45.886	127.028	14.9693	-5.65109	23.2017	-24.7766	34.1142	199.36	-70.5581	32.9136	32.03	52.6614	-4.88921	-26.3022	38.2755	-29.8648	-33.7485	2	54	2	77.5	2	26.3	165	164	2.1
m4H15	-56.199	-16.2639	-14.8971	-35.6358	150.092	52.2504	53.4372	-10.2108	-23.5102	-0.82616	567.079	-29.2631	-5.58863	-18.3153	23.0651	12.6392	-31.7134	-15.5487	-35.8151	-33.0096	49.4468	91.6277	84.2095	30.6465	-31.3231	-44.8571	-38.2625	21.5052	88.8544	66.2529	-52.344	-17.9884	9.03214	6.41747	-28.269	-33.2473	-50.4738	-47.2791	87.8149	52.7642	1	30	1	65.4	2	50.7	183	309	4.7
m4H16	70.52	183.775	131.829	84.9236	-55.0598	-44.6615	-45.29	-39.2557	95.3863	-59.6381	-30.6494	16.382	19.2876	5.2702	-31.3849	-47.166	-62.4951	-28.5677	166.533	181.894	-14.8053	-4.44318	-5.56048	0.202763	65.4616	-6.79676	-17.43	-6.63034	4.96448	-16.8933	106.191	-12.3558	42.1026	-5.37292	-2.98932	0.245001	-24.7182	-11.6305	-11.7017	-9.83862	2	39	2	87.5	1	28	159	189	2.2
m4H17	-40.2597	-6.67609	5.52319	-10.8227	45.1902	-22.1984	-47.7377	83.6852	-3.73469	-16.6729	-22.0355	16.2247	-3.7056	31.8511	17.7147	29.6344	-37.1426	88.4992	-4.10618	9.85132	-48.791	-38.4406	-47.105	8.39965	104.552	-58.9837	-1.37366	-3.34753	-28.2715	-12.997	106.773	-100	38.1653	0.197922	0.199505	-42.8247	-12.0864	-52.7056	-56.1715	-53.7335	1	53	2	94.6	2	32.9	156	275	2.9
m4H19	-25.4439	32.3295	12.4948	22.6853	-7.22976	22.1241	-33.9724	14.8746	-24.3496	17.9053	-31.0081	-1.21258	2.19605	48.8505	-0.219001	-9.19506	-36.4075	51.0377	-4.98957	11.7705	7.74491	56.4072	39.7058	-30.822	343.626	-61.3757	-58.7839	16.0752	30.5055	-8.32864	215.737	39.6259	74.4434	41.3656	40.9369	-21.8648	-51.295	100	30.0903	16.9745	1	20	1	76.1	2	45.5	194	310	4.1
m4H23	-35.0452	-14.4927	-22.0246	-40.3764	557.801	-22.4022	-25.1194	-13.5061	-12.121	-11.3077	470.05	-62.513	97.7587	4.8995	93.9969	7.19539	-54.3622	-25.3681	-24.3377	-36.7388	3.56982	31.1228	48.2649	1.21963	507.251	-11.0282	-11.4753	32.6645	82.7405	-11.6962	359.281	100	72.2023	-21.2395	39.3087	39.7477	-29.2995	-21.5067	26.8622	2.07462	2	24	1	44.5	2	34.9	180	114	2.6
m4H26	-52.5304	-7.44753	-9.30932	-11.6924	2.42264	25.2129	29.1988	31.2159	-21.2508	22.6148	-13.1937	271.379	-2.55737	-28.0658	29.7196	12.3113	-10.3378	-21.124	-22.8394	-24.6428	-25.7137	-24.7316	-11.7238	-57.7512	1113.95	-22.3317	-12.18	-17.5504	-16.8104	-37.2882	874.845	-67.4994	69.0301	-3.58481	45.3797	-2.40982	-59.8799	-28.5383	-20.8663	-18.9914	2	23	1	70	1	31.6	183	200	2.9
m4H28	-28.4078	48.7359	20.1975	-13.6907	101.665	1.91137	41.8613	19.0136	0.748712	-6.29145	67.3071	-80.5776	63.263	-30.8212	6.75283	11.0152	-43.0952	-26.5734	7.19224	41.8499	-18.5479	41.8996	44.2915	12.5168	-77.1333	-22.6492	-20.0442	12.8329	73.977	49.7976	-38.7104	52.4733	19.5665	106.063	-12.4422	-20.361	-44.4017	-13.3022	42.8212	15.9405	2	30	1	81.7	1	26.1	183	189	2.3
m4H29	-27.3236	11.3448	-17.9743	-21.6201	150.519	-5.37874	6.39913	-12.242	-21.247	-13.7564	56.1434	27.631	-6.25273	27.3487	25.3852	-18.0663	-22.8038	-5.88768	-25.0738	-3.90152	-61.5746	-1.5851	-11.1554	-15.3705	-19.3401	-28.5	-10.0329	25.1769	-23.0945	53.0037	130.323	-2.52508	-11.1667	59.8588	6.59605	-7.56708	-32.5054	128.318	-16.9361	14.4472	2	30	1	70.8	2	42.2	180	260	3.7
m4H30	-59.869	37.333	65.0961	42.8137	-86.6108	72.7982	46.8313	42.3239	10.9659	43.5262	-0.941857	-31.9689	2.51875	31.4078	16.6753	-26.6327	-16.8766	0.845767	21.6264	26.1291	-28.6645	115.756	77.9017	17.1286	-80.498	-37.6406	-49.2571	0.38347	83.4855	-1.64096	-78.2125	-100	25.048	14.557	-48.0418	-46.055	-47.8577	-41.0053	87.5166	36.0329	1	35	2	94.4	1	38.2	179	282	3
m4H32	-57.7042	-39.1402	-48.9991	-56.1631	547.695	35.0622	51.6768	-2.80153	-26.9441	-17.3167	618.942	-14.3176	58.8375	-27.8207	105.745	30.033	-14.2732	-56.2361	-46.8471	-40.8025	7.83267	17.8722	12.2033	27.8698	240.467	-53.4667	-45.2378	7.05353	32.1315	71.842	368.094	-46.9324	32.0068	227.979	6.53294	-28.932	-65.1662	100	24.4736	12.0013	2	33	1	76.4	1	25.2	174	144	1.9
m4H33	-35.5472	41.3653	71.3157	16.4053	-78.5806	-45.1981	-34.5334	17.9891	-12.7957	18.409	-37.0358	-100	3.07893	7.72998	-27.2397	-35.3483	-46.1897	-45.4156	20.1187	0.153953	30.4039	20.5311	21.5833	20.2841	-61.5548	-24.0335	-26.1252	57.2724	12.0227	53.2283	-70.3552	164.589	-17.3471	50.2599	-7.77222	-3.55713	-37.995	-7.36012	21.7681	23.242	2	28	1	57.3	1	33.3	191	160	2.8
m4H34	22.1268	59.5405	58.357	60.9595	-57.4632	6.0204	-22.7524	104.604	62.323	57.2421	-42.7283	100	37.8724	77.0049	15.2065	7.31176	-5.07878	-13.4125	54.8654	21.3764	9.67464	19.4427	34.9748	34.3499	-45.6716	-9.73542	-22.3809	101.643	38.0508	4.66228	-45.0177	-62.9804	-1.55176	64.2466	-11.8969	-25.1487	-28.9376	98.8687	32.7868	-6.80172	1	47	2	89.1	1	34.9	169	241	2.7
m4H39	-45.791	62.2417	31.8944	31.0556	-30.8811	-42.1756	-55.8918	64.0772	29.7443	77.6978	96.0285	-48.0115	1.23296	127.695	5.67403	-33.2672	-37.8806	-51.33	56.1201	26.1486	13.6174	39.0121	35.8998	26.9915	-65.522	-28.7832	-11.7113	37.1562	39.9254	37.1469	-58.9121	-41.1191	18.1307	143.383	-29.8749	-26.228	-50.4542	105.232	28.531	36.7153	1	45	2	83	1	35.3	180	264	3.2
m4H40	-10.0834	5.06835	27.8847	21.7795	48.8609	150.214	9.56603	59.0438	-20.929	44.6672	89.5625	100	44.7721	68.8518	32.9398	37.5638	-15.578	-19.367	2.51703	-20.0872	33.9603	-3.46736	15.05	62.5813	-49.744	-28.9509	-18.1301	33.6926	5.91511	18.395	-34.0444	21.5578	-10.1376	8.45122	-14.0678	-6.45875	-37.8966	94.2274	15.6102	-3.68485	1	57	2	86.5	2	37.8	188	288	3.3
m4H44	-33.7089	13.186	26.244	-5.74115	118.544	69.3884	62.2154	41.9405	5.37092	29.3502	154.39	-69.655	75.3568	-31.3403	87.1455	33.4794	10.9062	100	9.26025	22.7916	-38.8859	-19.1577	-19.7135	20.2515	18.7012	89.7076	118.107	29.0748	-18.2064	207.754	83.8342	-42.5977	-0.0576598	269.406	50.1107	40.0557	-18.126	100	-20.0874	-18.0479	2	25	1	54.7	2	35.2	173	180	3.3
m4H45	-45.9214	-7.5996	-11.601	-4.36595	0.162382	35.8329	92.6141	-13.8803	-3.02973	-11.1194	22.362	111.025	-7.99547	-18.2665	10.578	-10.1344	-16.2335	-33.644	-11.3837	28.0498	52.5567	211.264	211.873	71.0891	-15.9894	-4.99036	25.2983	92.3489	200.002	16.5633	100	100	96.8555	-20.5689	16.2188	-20.6334	-39.3713	-30.5787	278.244	155.068	2	40	2	65.9	2	33.5	158	201	3.1
m4H46	5.16744	59.403	66.2485	34.945	-58.2972	-56.1012	-40.9255	41.7601	43.8404	43.2753	-65.8879	-17.6694	42.1739	180.008	11.1885	1.79484	-25.6969	-51.096	48.0987	23.5764	21.1454	8.95175	12.3028	49.8552	16.6303	-25.8263	-17.4579	99.338	28.033	2.44798	106.158	-63.2742	41.2286	-33.7232	31.9601	20.3467	-5.24656	-73.9414	19.0696	-27.1272	1	55	2	78.7	1	29.2	169	212	2.7
m4H53	-13.1989	40.4108	21.685	39.8119	75.9507	-7.11681	-26.1649	-5.37818	21.7673	82.9949	187.094	-24.1587	50.0203	180.838	-3.27758	-30.297	-50.5366	100	17.8887	22.0693	10.9625	3.10956	-4.49659	1.93471	35.8644	-27.1633	-22.6149	10.6158	5.88219	35.0523	7.67929	-24.4138	-4.14399	3.6259	-15.8419	-27.7198	-51.5472	132.585	23.8176	8.01088	1	54	2	79.5	2	36	168	275	3.5
m4H56	-36.0328	21.3259	22.1652	-1.66306	24.5871	94.7182	18.8783	48.1588	18.9481	18.4774	35.3991	-55.3746	9.98683	-21.0907	-16.131	-10.8822	8.91625	-54.5239	6.64884	-13.9684	-36.1456	41.4649	59.152	41.3733	-56.2426	-7.78297	32.8824	88.6349	12.5957	-3.32118	412.698	-75.8025	23.5902	-61.4755	0.111909	-8.93901	31.3181	-64.0517	48.4535	18.4161	2	26	1	76.1	1	23.8	172	152	2
m4H57	-47.0361	-49.7269	-54.9462	-21.6878	212.342	-43.0903	-3.10262	-15.6663	-38.6102	-34.5674	26.2192	-100	-48.4982	-40.0975	-8.26588	50.9546	-10.5816	346.285	-59.7446	-62.6167	-33.6345	-14.2686	-7.39757	11.4256	18.174	10.9949	18.1658	48.4779	-21.0357	20.6117	-39.3964	-59.8612	1.65205	59.9722	5.47376	-8.38288	-15.8641	203.872	-7.29845	-14.2159	2	57	2	82.8	1	21.5	160	148	1.8
m4H58	-48.3577	16.0078	23.1559	-51.3732	46.743	-18.0236	-46.0027	70.7648	-11.7095	115.495	-37.3596	925.088	9.23915	-0.717411	-13.2613	102.293	-33.879	-62.5818	-37.4933	-30.1125	-24.352	13.0962	16.7314	0.937033	68.3631	4.70445	34.5994	8.24249	2.31882	29.7656	39.0009	-31.7052	30.7475	9.57403	-3.61678	-16.9895	-51.1781	-60.1467	24.2175	10.6126	1	33	1	89.2	1	32.2	169	250	2.8
m4H59	-7.42426	2.29613	23.3731	-14.0661	44.6812	-17.2814	-26.8763	20.1786	-4.22979	-8.69842	64.3646	-52.2857	22.7776	9.75787	1.34388	-0.892452	-11.5546	-5.33183	12.9899	7.84849	-18.5846	-2.16469	-14.4193	-6.46203	121.31	15.1432	22.1291	-13.8033	-9.19821	-5.05396	71.4934	-51.428	21.3327	10.5188	7.78875	-17.2178	-27.8674	24.0455	-10.0376	-15.4755	2	25	1	62.3	1	33.5	163	192	3.1
m4H60	-56.0358	46.4078	54.1946	29.2608	-95.2311	32.5327	47.2667	34.2515	31.7954	34.6582	28.7463	-48.4409	58.3664	44.8785	13.0566	-10.0117	-2.95686	-1.701	34.4111	76.9151	41.7005	9.90362	10.1208	14.1021	128.205	-19.7706	-14.1775	-26.5189	-5.69276	-81.3632	289.854	147.494	-32.7207	-43.6275	-6.31079	-44.4157	36.4663	-45.5443	57.5569	12.8596	1	24	1	65.8	1	40.2	181	225	3.4
m4H61	-25.6411	7.2139	-31.2055	1.81578	18.8444	-3.5303	-45.0348	-28.7875	-27.3534	-16.9972	46.9709	-100	-37.4655	-16.5222	-34.3691	-53.3313	-47.2525	-14.0956	-25.2663	-24.7507	-57.5614	5.63992	-3.81298	12.6853	32.593	-29.509	10.5698	22.1932	13.535	55.3638	175.206	-63.5361	44.1884	30.7879	36.2817	-48.8898	-26.4194	-36.6296	33.9232	12.2384	1	28	1	84.9	1	36.3	189	259	3.1
m4H63	-27.3302	-14.7591	9.71867	25.2634	-67.7337	-13.5267	-1.90035	40.9594	19.6197	-18.8494	33.9379	11.9703	35.8479	53.1012	12.3197	-37.0855	-38.3497	34.7815	28.2289	33.54	69.6243	25.7974	50.2616	30.3708	-19.2662	3.7009	10.3164	85.8214	60.4074	-33.2835	-92.8287	-49.2386	38.4337	-24.661	4.51387	-8.47011	31.4847	6.87449	87.5672	36.065	1	59	2	46.6	1	26.3	140	97	2.1
m4H64	6.94215	22.6954	3.95074	3.10328	19.2536	-18.7602	-7.38039	-7.05069	-7.57491	33.6807	32.4636	29.9335	39.9554	-12.7221	-7.75453	-6.23531	-29.2312	3.14362	-20.0422	-34.982																					1	44	2	78.8	1	34.7	180	250	3.2
[truncated: 136 more columns]
